# Supplementary material for: Characterization of Plan Complexity and Its Role in Quality Assurance for AI-Assisted CBCT-Based Online Adaptive Radiotherapy of Prostate Cancer
Source: Cancers (Basel). 2026 May 11;18(10):1557. doi: 10.3390/cancers18101557 (PMC13204234; doi:10.3390/cancers18101557)
Supplement: Supplementary file 1 [file cancers-18-01557-s001.zip]

Archive with 1 entries (1 files):
- cancers-4202234-supplementary.pdf
